# Supplementary material for: Assembly of the Complete Mitochondrial Genome of Gelsemium elegans Revealed the Existence of Homologous Conformations Generated by a Repeat Mediated Recombination
Source: Int J Mol Sci. 2022 Dec 28;24(1):527. doi: 10.3390/ijms24010527 (PMC9820418; doi:10.3390/ijms24010527)
Supplement: Supplementary file 1 [file ijms-24-00527-s001.zip]

Archive with 1 entries (1 files):
- ijms-2083533-supplementary.pdf
